# Supplementary material for: Library of Selenocyanate and Diselenide Derivatives as In Vivo Antichagasic Compounds Targeting Trypanosoma cruzi Mitochondrion
Source: Pharmaceuticals (Basel). 2021 May 1;14(5):419. doi: 10.3390/ph14050419 (PMC8147293; doi:10.3390/ph14050419)
Supplement: Supplementary file 1 [file pharmaceuticals-14-00419-s001.zip]

Archive with 1 entries (1 files):
- pharmaceuticals-1176133-supplementary.pdf
